# Supplementary material for: Expression Profiling of Ribosome Biogenesis Factors Reveals Nucleolin as a Novel Potential Marker to Predict Outcome in AML Patients
Source: PLoS One. 2017 Jan 19;12(1):e0170160. doi: 10.1371/journal.pone.0170160 (PMC5245884; doi:10.1371/journal.pone.0170160)
Supplement: S1 Dataset — (XLS) [file pone.0170160.s001.xls]

## Sheet: Controls
Controls : Healthy donors
n = 9
units = log2(fold-change)
	Sample	CMYC	NPM1	18S	NCL	FBL	NOP58	NOP56	NHP2L1
	C1	0	0	0	0	0	0	0	0
	C2	3.14343	-0.749035	0.447072	0.786887	1.11858	0.936129	1.73693	1.22272
	C3	2.93156	1.14093	0.208138	0.397729	2.6947	0.171812	3.66039	-10.3614
	C4	1.95311	-2.04413	-0.800978	-1.32715	1.43678	0.28433	1.20993
	C5	2.91865	5.57225	2.33421	1.48001	5.32471	5.06523	6.86416
	C6				5.09592	4.07906
	C7		4.80271	-1.42957	2.69822		3.40033	4.23496
	C8	2.64468	1.9611	1.06403	1.57117	0.736155	1.40208	1.6101	1.1613
	C9	2.05054	0.656269	0.907298	1.64894	0.842305	1.02019	1.24939	1.25276

## Sheet: Series 1
Series 1 : AML patients
n = 45
units = log2(fold-change)
	Sample	CMYC	NPM1	18S	NCL	FBL	NOP58	NOP56	NHP2L1
	AML1		6.19853	3.23162	2.94863	4.45711		4.34998
	AML2	4.38492	1.57165	1.99893		2.0719		4.31382	2.83829
	AML3		3.50304
	AML4			-4.6667
	AML5					4.1
	AML6		1.19047	0.55178	5.21784	3.58276	5.93085	4.66812
	AML7		5.6458			5.3379		5.19555
	AML8		3.30932					4.0502
	AML9		4.08304		1.13893			4.73949
	AML10							5.95576
	AML11		3.26502	1.86492	2.07197			1.99555
	AML12	3.17472	0.42886	2.45206	1.28365	2.4708	3.06398	2.22878	3.06078
	AML13
	AML14		7.73721		2.36306	4.57138	8.2588	8.66291
	AML15		8.51249		4.91131	7.70313		7.91535
	AML16		2.8486
	AML17
	AML18		1.11598			2.41104		1.63244
	AML19		5.27533			3.31104	3.89788	7.43207
	AML20	5.59283	5.77439		6.38169	5.48665		5.50243
	AML21		3.03406	1.40551		4.92977
	AML22	3.67263	1.92218		1.97462	2.26522	4.52189	3.49075	2.14492
	AML23		4.30955	-0.216946	2.79907	1.91348	4.17597	4.18629	0.200002
	AML24
	AML25	4.30155	2.43592		4.35593		4.6249	4.02111
	AML26		5.52604	0.23255	2.65111	4.27872		4.496
	AML27	5.18925		0.727113		1.95581
	AML28	5.52784		-0.656109		3.94246
	AML29			0.617709	3.35867	2.35582			3.46553
	AML30	1.28982	-0.290352		1.29097	1.64321	1.31586	1.35936	1.18781
	AML31	3.97905	5.48353	1.75289	5.0915	1.7698	4.93423	2.68302	1.67703
	AML32	5.02289
	AML33	2.84717	1.56274	0.905051	1.00012	2.34329		0.986886	1.13443
	AML34	5.27513	3.13843	2.19946		4.97286			5.99945
	AML35	1.74945	1.03171	1.029	2.85897			2.13751	2.27211
	AML36	1.10423		0.484427		1.88517
	AML37	4.90929	0.695994	2.54844	4.35191	2.40212	3.52482	3.02326
	AML38	4.4486	2.95842	1.54625	4.14662	3.31007			2.06781
	AML39			0.0234408	0.117921	1.07239
	AML40	4.67403	1.37209	-0.935686	1.40669	1.20542	1.70748	3.14803	1.65468
	AML41	5.23517	-0.063128	0.154377	1.4425	2.51168	2.2327	4.02017	0.232416
	AML42	5.44429	-0.408799	1.22593	1.50637	3.51435	0.578793	4.29394	0.450276
	AML43	4.29266	7.20262	1.56263	5.74393	4.88141	6.37365	7.71333	-4.97723
	AML44	5.35901	2.43198	2.15609	3.19016	2.29963	2.75176	4.54914	3.43551
	AML45

## Sheet: Series 2
Series 2 : AML patients
n = 126
units = log2(fold-change)
	Sample	CMYC	NPM1	18S	NCL	FBL	NOP56	NHP2L1
	AML1		12.6661		11.6956	-0.47802	8.11577	-3.49239
	AML2			-1.1702	5.61952	3.55917
	AML3		13.4008		12.2996	3.79699	14.7714
	AML4		8.53821		11.3485
	AML5		14.6569		12.6052	1.39562	14.4561	2.51011
	AML6		13.943		5.83268	2.7852	8.60233	1.07056
	AML7			2.95998	6.76244		15.0355
	AML8	6.6049	8.2785				14.9571	3.44695
	AML9	8.7689	8.13866			1.37977	15.4441
	AML10					-0.338157	9.6882	1.78086
	AML11				6.38463	0.896455	10.741	0.306394
	AML12	3.41502	14.3171		4.82803	1.55013	14.2554	2.36624
	AML13		9.70277		1.40443	-0.639264
	AML14				15.0438	1.11539	14.4134	2.18168
	AML15		8.90801	5.08279	7.15695		9.641	0.933522
	AML16			2.50744			11.1078	2.35679
	AML17	5.11453			14.6218	2.46453	10.5397
	AML18				5.05295		4.37044	0.450394
	AML19		16.4226	2.39756		7.27793	5.98152	1.52937
	AML20		7.17606	3.69874	6.21027		17.5259
	AML21				3.34204	1.09764	18.6139
	AML22				1.94168	-1.14037	9.40041	3.36139
	AML23		3.00015		1.4371		7.59803
	AML24		2.99388			2.27726	8.01673	7.27024
	AML25		3.7612		3.45055	2.33574
	AML26				7.19456	3.09074	3.56191	2.37968
	AML27			3.39082	7.59834	0.398467	4.03078	0.439217
	AML28		9.93146	1.97719	4.93612	2.98586	8.69658
	AML29				4.71126	2.17801	6.13899	2.33377
	AML30		7.69092				9.92259	3.73602
	AML31		6.68581	6.09911		1.85979	10.5346	1.74129
	AML32		8.76768			0.860674	7.70096	0.823062
	AML33			3.85916	2.89949	1.3475	8.65414	2.15698
	AML34		10.9249		1.72551	5.23529	10.9263	1.89339
	AML35		4.1338		6.32275	4.76972	15.7293
	AML36				8.6554	1.58419	11.4122	3.28212
	AML37	5.19722			4.17113	3.32819	4.60888	2.57813
	AML38	6.61098	11.3262		12.0389	1.80484	4.32974	1.10826
	AML39		6.67953		6.59294	1.68085	2.95501
	AML40				1.31496	-0.183377	13.6507	3.1599
	AML41				3.00926		7.08402	2.11225
	AML42	5.99753			15.3248		14.8442	3.32969
	AML43					1.46003	9.38847	1.34966
	AML44		18.1412		3.04464	2.62388	3.47479	0.381239
	AML45					0.0210761	5.757	2.51264
	AML46	7.74163	4.78572		8.02213	3.08652	18.5601	-0.840428
	AML47					1.135	9.71866
	AML48				5.79549		6.35533	1.38081
	AML49
	AML50					2.64718	10.932	1.76617
	AML51		10.5985		4.69336
	AML52					2.06337	8.56358	1.72071
	AML53		7.62277		13.2733	3.37951	11.0238	1.80216
	AML54			3.88045	9.5455	2.29361		4.80051
	AML55		15.9752		5.53247		8.04437	1.85429
	AML56			3.52144	11.3066	1.50509
	AML57		8.56164		8.05826		16.0663
	AML58			4.84152	13.2331	1.10454	12.2522	1.82445
	AML59		10.5589		4.02881		9.03105	2.76748
	AML60		15.7309	3.17675	5.81274		14.019	2.19351
	AML61		6.64078				10.6528	2.6942
	AML62			3.93609			16.0376	2.15885
	AML63			5.51234		0.124316	6.68474	0.479542
	AML64			1.52084	6.45217		10.1365	2.80986
	AML65						6.39732	1.42749
	AML66		9.14365			1.12156	16.2375
	AML67				9.98053	1.25561	8.5436
	AML68				7.21028	0.918047	8.85668	2.21442
	AML69		12.7352	2.52892	10.3131	1.89826	5.69515	1.82976
	AML70				7.83833		2.44593	1.21625
	AML71		12.8765			1.38753	12.551	0.710399
	AML72	8.06124		3.60707	1.124	0.115394	9.97443
	AML73				9.4558		12.7361	-0.407298
	AML74		3.20941	4.45127			10.5322	1.60445
	AML75		11.5613		6.93015	0.149809
	AML76	7.22961			5.48908		3.49011	2.46583
	AML77		8.62554	0.890758	9.87984	-0.224857	11.6832	1.25627
	AML78		7.93566	2.84824	1.56508			1.47327
	AML79	1.23359	12.4043			3.63984	9.51741	1.45344
	AML80		3.42605		8.25778	1.84236	7.50956
	AML81		17.594	2.20056	13.3406	-0.582477	12.2856	1.21852
	AML82		8.5392	3.53953	4.39925	1.19783	3.30683
	AML83		15.4541	-0.599247	3.56578	0.123346		-0.0909727
	AML84		6.83521		1.70565	4.11049	10.8935
	AML85		5.35963		13.2368	-0.835156
	AML86	7.93756	0.282081		5.96389
	AML87		16.3707					1.47061
	AML88		8.49829
	AML89					1.0701		1.96205
	AML90		1.6747		4.11125		8.11714	1.74644
	AML91		16.5816	1.89059		0.885621		0.475428
	AML92		6.64422		8.62524	1.32458		1.02077
	AML93	6.75772			9.74132	2.56513
	AML94		11.0985		8.43923	1.19431	6.6064	0.266352
	AML95		12.3979	1.72743	4.10491
	AML96		10.872			1.19363	10.8357
	AML97		6.8138	2.96972	5.0659	5.36069	11.9463	3.30908
	AML98	11.2149		3.3336	2.63501	1.92379	10.7966
	AML99		8.38095	2.25866	9.21849	5.46574	6.90391	1.88566
	AML100		9.69421	1.85847	3.42156	1.78215		1.93684
	AML101		12.1442		9.35579	3.01549	7.66418	2.9153
	AML102		1.50184	1.62796	14.9422	1.99758	9.66898
	AML103	11.1323	11.3567		6.23115	2.02415	12.0245	0.515112
	AML104		2.77087		9.47343		2.71974	1.34563
	AML105		12.0075				11.4375	2.0557
	AML106		12.5213			1.58002	4.171	5.34975
	AML107			4.46335	11.2176	0.982746	11.9304
	AML108				4.35444		12.3529	4.67904
	AML109		13.3057			0.187241		2.87782
	AML110		6.82062		4.85516	0.845246		1.62685
	AML111				7.93408		12.9368	2.81835
	AML112	4.9549	7.27737			7.52402	6.5899	0.158166
	AML113		10.4746		14.815			1.77363
	AML114					5.04672	7.35439	1.3332
	AML115		17.2499	-0.457208	11.0402		10.129	3.08073
	AML116	8.00544						-2.75626
	AML117	7.86339	13.9151			1.66761	17.268	2.30441
	AML118				9.66324	4.75434		2.47328
	AML119				13.2331	1.99996	13.5147	3.22714
	AML120		12.3058		4.85031			1.17054
	AML121		16.2304		11.3623			2.58135
	AML122		7.57416				12.1276
	AML123	6.62944			16.063	2.53282	15.9609	2.06516
	AML124	7.19823			8.90024	1.41679	7.19055	2.63622
	AML125		18.1554		7.10798	1.37235	17.6034	3.97905
	AML126		11.1893		9.3451	0.599921	11.3994	6.18277

## Sheet: Series 3
Series 3 : AML patients
n = 59
units = log2(fold-change)
	Sample	CMYC	NPM1	18S	NCL	FBL	NOP58	NOP56	NHP2L1	Age	Time survival (years)	Event OS (1=death)
	AML1		6.19853	3.23162	2.94863	4.45711		4.34998		71.7973	7.71507	0
	AML2		1.19047	0.55178	5.21784	3.58276	5.93085	4.66812		51.5534	1.34795	1
	AML3	3.17472	0.42886	2.45206	1.28365	2.4708	3.06398	2.22878	3.06078	31.9616	3.4	1
	AML4		7.73721		2.36306	4.57138	8.2588	8.66291		37.3178	4.14247	0
	AML5	5.59283	5.77439		6.38169	5.48665		5.50243		72.2986	0.0465753	1
	AML6	3.97905	5.48353	1.75289	5.0915	1.7698	4.93423	2.68302	1.67703	51.5096	4.18356	1
	AML7	1.74945	1.03171	1.029	2.85897			2.13751	2.27211	54.7452	0.621918	1
	AML8		8.53821	2.95998	5.61952	-0.47802		8.60233	1.07056	51.0319	0.488602	0
	AML9		16.4226		14.6218			18.6139		34.8562	0.919189	1
	AML10		7.17606		5.05295	2.46453		9.40041	3.36139	72.3205	0.0986301	0
	AML11				6.21027	7.27793		8.01673	7.27024	86.8674	0.0585997	0
	AML12		3.7612	1.97719	1.4371	-1.14037		4.03078	0.439217	80.7416	0.00629947	0
	AML13		9.93146	6.09911	7.19456	2.33574		9.92259	3.73602	83.2922	0.784486	1
	AML14				7.59834	3.09074		10.5346	1.74129	72.3604	2.17658	1
	AML15		6.68581		4.71126	2.98586		8.65414	2.15698	49.84	1.65864	1
	AML16	6.61098	4.1338		2.89949	0.860674		4.60888	2.57813	77.8784	0.272251	0
	AML17				1.72551	1.3475		4.32974	1.10826	79.2923	0.132397	0
	AML18		11.3262		8.6554	4.76972		13.6507	3.1599	72.2564	0.951777	1
	AML19	5.99753	6.67953		4.17113	1.58419		7.08402	2.11225	67.8648	1.80647	0
	AML20				6.59294	1.80484		9.38847	1.34966	41.9743	2.00381	1
	AML21	7.74163			3.00926	-0.183377		5.757	2.51264	75.821	0.000884703	0
	AML22		4.78572		3.04464	1.46003		6.35533	1.38081	58.0493	2.45753	1
	AML23				8.02213			10.932	1.76617	51.8648	0.179016	0
	AML24				5.79549	1.135		8.56358	1.72071	85.1691	0.0665525	0
	AML25		15.9752	4.84152	13.2733	2.06337		16.0663		76.6948	0.294199	0
	AML26		8.56164	3.17675	5.53247	2.29361		9.03105	2.76748	83.0259	0.193236	0
	AML27		15.7309	5.51234	13.2331			16.0376	2.15885	93.9936	0.0118721	0
	AML28		6.64078	1.52084	4.02881	1.10454		6.68474	0.479542	78.2397	0.0562215	0
	AML29		9.14365	2.52892	6.45217	0.124316		8.85668	1.42749	72.4978	0.904909	0
	AML30		12.7352	3.60707	9.98053	1.12156		12.551	2.21442	66.9494	0.10536	0
	AML31				7.21028	1.25561		9.97443	1.82976	47.177	1.96276	1
	AML32				7.83833	1.89826		10.5322	0.710399	37.9414	0.518832	1
	AML33		3.20941	0.890758	1.124	1.38753		3.49011	-0.407298	40.939	1.51583	1
	AML34		11.5613	2.84824	9.4558	0.115394		11.6832	1.60445	63.4814	0.107686	0
	AML35		12.4043	3.53953	9.87984			12.2856	1.47327	23.3332	1.32162	1
	AML36		3.42605	-0.599247	1.56508	-0.224857		3.30683	1.45344	74.1659	0.0779604	0
	AML37		8.49829	1.89059	5.96389	-0.835156		8.11714	-0.0909727	63.6945	0.0671842	0
	AML38		6.64422	1.72743	4.11125	1.0701		6.6064	1.47061	23.4427	1.17643	0
	AML39		10.872	2.25866	8.43923	2.56513		10.7966	0.475428	76.2729	0.0750856	0
	AML40	8.06124	12.5213		9.47343	2.02415		12.3529	3.30908	75.2466	0.030137	0
	AML41		7.27737		4.85516	0.187241		7.35439	0.515112	72.829	0	0
	AML42	1.23359	10.4746		7.93408	0.845246		10.129	1.34563	87.7242	0.437433	0
	AML43		17.2499		14.815	7.52402		17.268	5.34975	68.9086	1.40372	1
	AML44		13.9151		11.0402	5.04672		13.5147	4.67904	40.4068	0.880839	1
	AML45		7.57416		4.85031	1.99996		7.19055	1.77363	75.6808	0.250752	0
	AML46		18.1554		16.063			17.6034	-2.75626	66.6915	0	0
	AML47		11.1893		8.90024	2.53282		11.3994	2.30441	48.7854	1.10774	0
	AML48		9.69421		7.10798	1.41679		9.66898	1.17054	44.64	1.74353	1
	AML49	6.75772	12.1442		9.3451	1.37235		12.0245	2.58135	69.4589	0.305434	0
	AML50		1.50184		2.63501	0.599921		2.71974	2.06516	47.511	0.371168	1
	AML51	11.2149	11.3567		9.21849	5.36069		11.4375	6.18277	70.2234	0.784844	0
	AML52		2.77087		3.42156	1.92379		4.171	2.63622	69.9718	0.170712	0
	AML53	4.9549	15.4541		13.3406	3.01549		15.7293	1.62685	78.5056	0.472462	0
	AML54	8.00544	6.83521		4.39925	1.99758		7.59803	1.3332	45.5691	0.0227169	0
	AML55	7.86339	5.35963		3.56578	1.84236		5.69515	3.08073	36.2807	1.13851	0
	AML56		0.282081		1.70565	-0.582477		2.44593	1.88566	36.8703	0.033828	0
	AML57		16.3707	4.46335	13.2368	4.11049		16.2375		54.6458	1.32131	1
	AML58		1.6747	-0.457208	1.40443	0.0210761		2.95501	2.47328	54.9658	0.371178	0
	AML59				7.15695	3.08652		9.71866	3.22714	48.6849	1.09041	1

## Sheet: TCGA
Series TCGA : AML patients (https://cancergenome.nih.gov/cancersselected/acutemyeloidleukemia)
n = 113
filters : "history_neoadjuvant_treatment"=No;"history_neoadjuvant_hydroxyurea_tx"=No; "os_time"≠NA
units = log2(number of reads/kb)
Sample	NOP56|10528	NHP2L1|4809	NOP58|51602	NPM1|4869	MYC|4609	NCL|4691	FBL|2091	bcr_patient_uuid	gender	race	ethnicity	history_other_malignancy	history_hematologic_disorder	history_neoadjuvant_treatment	history_neoadjuvant_hydroxyurea_tx	hydroxyurea_tx_days	total_dose	history_exposure_leukemogenic_agents	os_status	os_time	os_time (année)	cells_used_for_analysis_source	initial_pathologic_dx_year	age_at_diagnosis	percent_blasts_peripheral_blood	fab_category	MPX	NSE	TDT	CD3	CD5	CD7	CD10	CD14	CD15	CD19	CD20	CD23	CD25	CD33	CD34	CD45	CD56	CD117	HLA-DR	percent_cellularity	wbc_24hr_of_banking	hemoglobin_24hr_of_banking	hematocrit_24hr_of_banking
TCGA-AB-2803	3680.76	2094.47	4637.93	14545.5	1335.42	11703.5	6799.3	fb4c9803-3690-4f6a-9402-72a4f36d64d1	female	WHITE	NOT HISPANIC OR LATINO	No	No	No	No	0	0	No	1	792	2.16986	Bone marrow aspirate	2001	61	44	M3	MPX Positive	NSE Negative	NA	NA	NA	CD7 Negative	NA	CD14 Negative	CD15 Negative	CD19 Negative	NA	NA	NA	CD33 Positive	CD34 Negative	NA	CD56 Negative	CD117 Positive	HLA-DR Negative	90	1	10	NA
TCGA-AB-2805	2032.4	1059.96	1808.74	8431.93	3196.67	10909.9	1389.7	ada38f3e-8020-4394-9e7c-50d06dd04769	male	WHITE	NOT HISPANIC OR LATINO	Yes	No	No	No	0	0	Radiation	1	577	1.58082	Bone marrow aspirate	2002	77	67	M0 Undifferentiated	MPX Negative	NSE Negative	NA	NA	NA	NA	NA	CD14 Positive	NA	CD19 Negative	NA	NA	NA	CD33 Positive	NA	NA	CD56 Negative	NA	HLA-DR Positive	90	92	9	NA
TCGA-AB-2807	2900.73	1566.86	2710.84	11881.3	971.568	16567.9	3299.14	9aedadd8-98e2-4cff-b1a3-64506bf1d95c	female	WHITE	NOT HISPANIC OR LATINO	No	No	No	No	0	0	NA	1	181	0.49589	Bone marrow aspirate	2002	68	91	M1	NA	NA	TDT Positive	CD3 Negative	NA	CD7 Positive	NA	CD14 Negative	CD15 Negative	CD19 Negative	NA	NA	NA	NA	CD34 Positive	CD45 Negative	NA	CD117 Positive	HLA-DR Positive	95	3	8	NA
TCGA-AB-2808	3261.97	1532.2	4139.45	12665.3	3673.59	19766.5	2392.24	eefba73e-bf2c-4cac-bd29-8ab3d392aa5b	male	WHITE	NOT HISPANIC OR LATINO	No	No	No	No	0	0	No	0	2861	7.83836	Bone marrow aspirate	2002	23	59	M2	MPX Positive	NSE Negative	NA	NA	NA	CD7 Positive	NA	NA	NA	NA	NA	NA	NA	CD33 Positive	CD34 Positive	CD45 Positive	CD56 Positive	CD117 Positive	HLA-DR Positive	70	32	7	NA
TCGA-AB-2810	4074.59	2174.75	5202.06	20278.1	1390.93	20458.1	5630.79	865cda60-ec30-4562-b681-0e90737a97ca	female	BLACK OR AFRICAN AMERICAN	NOT HISPANIC OR LATINO	No	No	No	No	0	0	No	1	31	0.0849315	Bone marrow aspirate	2002	76	48	M2	MPX Positive	NSE Negative	NA	NA	NA	NA	NA	NA	NA	NA	NA	NA	NA	CD33 Positive	NA	NA	NA	CD117 Positive	HLA-DR Positive	95	62	10	NA
TCGA-AB-2811	2730.7	2601.53	2791.48	9758.03	968.737	8044.7	10047.5	7cf64c74-47e6-4913-b91b-25198e36b7c8	male	WHITE	NOT HISPANIC OR LATINO	No	No	No	No	0	0	NA	1	243	0.665753	Bone marrow aspirate	2002	81	98	M4	MPX Positive	NSE Positive	NA	NA	NA	CD7 Negative	NA	CD14 Negative	CD15 Negative	CD19 Negative	NA	NA	NA	CD33 Positive	CD34 Negative	NA	NA	CD117 Positive	HLA-DR Positive	95	91	11	NA
TCGA-AB-2813	2451.61	1617.58	2244.62	2693.95	2085.08	11474.5	1824.57	69da7e4d-57d3-40d6-92af-3cd1aaf9e0ec	male	WHITE	NOT HISPANIC OR LATINO	No	No	No	No	NA	NA	NA	1	31	0.0849315	Bone marrow aspirate	2005	78	40	M4	MPX Positive	NSE Negative	NA	NA	NA	NA	NA	CD14 Positive	NA	NA	NA	NA	NA	CD33 Positive	CD34 Positive	NA	CD56 Positive	CD117 Positive	NA	80	10	10	NA
TCGA-AB-2814	3161.95	1468.05	2534.58	14358.1	13349.5	15166	4211.11	e591adad-8331-4198-94c4-d03ea01f70c5	female	WHITE	NOT HISPANIC OR LATINO	No	No	No	No	0	0	No	1	792	2.16986	Bone marrow aspirate	2003	39	75	M0 Undifferentiated	MPX Negative	NSE Negative	NA	NA	NA	CD7 Positive	NA	NA	NA	NA	NA	NA	NA	CD33 Positive	CD34 Positive	NA	NA	CD117 Positive	NA	10	2	10	NA
TCGA-AB-2817	3113.55	1568.9	2108.02	12522.3	6603.45	12698.9	3516.45	d5fe3b27-c6a6-4a35-a173-3f7b73c2ed14	male	WHITE	NOT HISPANIC OR LATINO	No	No	No	No	NA	NA	No	1	273	0.747945	Bone marrow aspirate	2005	64	57	M2	MPX Positive	NSE Negative	NA	NA	NA	NA	CD10 Negative	CD14 Negative	NA	CD19 Positive	CD20 Negative	NA	NA	NA	CD34 Positive	NA	NA	CD117 Positive	NA	90	77	13	NA
TCGA-AB-2818	2079.34	1380.45	1798.24	6490.23	2417.23	9707.43	1709.68	ef853801-83be-4011-ba4d-6e2fe7153b05	female	ASIAN	NOT HISPANIC OR LATINO	No	No	No	No	NA	NA	No	1	303	0.830137	Bone marrow aspirate	2002	62	46	M2	MPX Positive	NSE Negative	NA	NA	NA	NA	NA	NA	NA	NA	NA	NA	NA	CD33 Positive	CD34 Negative	CD45 Positive	NA	CD117 Positive	HLA-DR Positive	NA	75	11	NA
TCGA-AB-2819	5893.12	2297.56	5750.92	21313	6695.07	26856.4	3941.98	96686a1a-16d0-4cdc-b1f7-5dbbf4cf1c9f	female	WHITE	NOT HISPANIC OR LATINO	Yes	No	No	No	NA	NA	No	0	2496	6.83836	Bone marrow aspirate	2003	52	67	M2	MPX Positive	NSE Negative	TDT Negative	NA	NA	NA	CD10 Negative	NA	NA	CD19 Positive	NA	NA	NA	CD33 Negative	CD34 Positive	CD45 Positive	CD56 Positive	CD117 Positive	HLA-DR Positive	60	4	9	NA
TCGA-AB-2821	3084.96	1421.57	2132.83	8615.7	5550.66	15514	2485.61	f6f9ed0d-2b3c-45b7-b214-853b5a207bac	male	WHITE	NOT HISPANIC OR LATINO	No	No	No	No	NA	NA	NA	1	822	2.25205	Bone marrow aspirate	2005	64	61	M1	MPX Positive	NSE Negative	NA	NA	NA	NA	NA	NA	NA	NA	NA	NA	NA	NA	CD34 Positive	NA	NA	CD117 Positive	HLA-DR Positive	20	1	8	NA
TCGA-AB-2822	3156.51	1394.56	2426.48	11626.4	4481.77	14257	2894.5	15b2be7d-bd75-4236-b896-2ef25edd14b8	male	WHITE	NOT HISPANIC OR LATINO	No	No	No	No	NA	NA	No	1	973	2.66575	Bone marrow aspirate	2003	65	99	M0 Undifferentiated	MPX Negative	NSE Negative	NA	NA	NA	NA	NA	NA	NA	NA	NA	NA	NA	CD33 Negative	CD34 Positive	NA	CD56 Negative	CD117 Positive	NA	50	3	9	NA
TCGA-AB-2824	4427.65	1888.57	2878.32	11296.5	2671.98	17528.7	3472.87	35ac682e-230a-4d90-9d95-c86216782b63	male	WHITE	NOT HISPANIC OR LATINO	No	No	No	No	NA	NA	NA	1	30	0.0821918	Bone marrow aspirate	2004	45	74	M5	MPX Negative	NSE Positive	NA	NA	NA	NA	NA	NA	NA	NA	NA	NA	NA	CD33 Positive	NA	CD45 Positive	NA	CD117 Positive	HLA-DR Positive	90	9	8	NA
TCGA-AB-2828	2548.81	1232.18	2266.3	9826.21	3200.34	15604.5	2072.41	fc4ae4f8-f66b-4137-9821-e579b339cbf6	male	WHITE	NOT HISPANIC OR LATINO	No	No	No	No	NA	NA	No	0	2284	6.25753	Bone marrow aspirate	2003	55	35	M4	MPX Positive	NSE Positive	NA	NA	NA	NA	NA	NA	NA	NA	NA	NA	NA	CD33 Positive	CD34 Positive	NA	NA	CD117 Positive	HLA-DR Positive	95	22	8	NA
TCGA-AB-2830	3087.74	1579.79	1962.69	10450.5	2952.8	13841.4	3673.91	9f0a0548-e8b4-4c44-94e7-9d5e793e5601	female	WHITE	NOT HISPANIC OR LATINO	No	No	No	No	NA	NA	NA	1	275	0.753425	Bone marrow aspirate	2005	64	85	M4	MPX Positive	NSE Positive	NA	NA	NA	NA	NA	NA	NA	CD19 Positive	NA	NA	NA	CD33 Positive	CD34 Positive	NA	NA	CD117 Positive	NA	90	3	11	NA
TCGA-AB-2832	4164.2	1766.8	2558.32	14260.5	2485.47	17440.7	3063.9	9a18743d-f16b-4320-952f-af15725c17ca	female	WHITE	NOT HISPANIC OR LATINO	No	No	No	No	NA	NA	NA	1	365	1	Bone marrow aspirate	2005	60	95	M5	MPX Negative	NSE Positive	NA	NA	NA	NA	NA	NA	NA	NA	NA	NA	NA	CD33 Negative	NA	NA	NA	CD117 Positive	HLA-DR Positive	100	12	11	NA
TCGA-AB-2833	3755.78	2124.63	2844.15	11368.1	3720.93	14717	3414.86	93cb13d2-863f-4c0b-956b-055ce612ae78	male	WHITE	NOT HISPANIC OR LATINO	No	No	No	No	NA	NA	No	1	456	1.24932	Bone marrow aspirate	2002	77	80	M4	NA	NSE Negative	NA	NA	NA	NA	NA	NA	CD15 Positive	NA	NA	NA	NA	CD33 Positive	CD34 Positive	NA	NA	CD117 Positive	HLA-DR Positive	70	40	10	NA
TCGA-AB-2834	2770.22	1670.94	3020.92	8319.06	2248.9	15564	1829.33	e54de1c4-6cdc-4106-ab5d-1d7c745e690f	male	WHITE	NOT HISPANIC OR LATINO	No	No	No	No	NA	NA	No	1	245	0.671233	Bone marrow aspirate	2004	33	71	M4	MPX Positive	NSE Negative	NA	NA	NA	NA	NA	CD14 Negative	NA	NA	NA	NA	NA	CD33 Positive	NA	NA	CD56 Negative	CD117 Positive	HLA-DR Positive	90	26	10	NA
TCGA-AB-2835	2626.72	2028.01	2381.33	7444.19	749.647	16224.9	2166.3	d6ef326a-e3c6-42ad-84b9-3f7f07313101	male	WHITE	NOT HISPANIC OR LATINO	No	No	No	No	NA	NA	No	0	1673	4.58356	Bone marrow aspirate	2005	48	83	M5	MPX Negative	NSE Positive	NA	NA	NA	NA	NA	NA	NA	NA	NA	NA	NA	CD33 Positive	NA	NA	NA	NA	NA	90	116	9	NA
TCGA-AB-2836	2493.66	1413.5	1565.6	6242.35	3033.74	10431.8	1566.51	58b78fa2-7bf7-4735-bcbc-0eef3e5e3d70	male	WHITE	NOT HISPANIC OR LATINO	No	No	No	No	NA	NA	NA	1	518	1.41918	Bone marrow aspirate	2005	35	90	M4	NA	NSE Positive	NA	NA	NA	NA	NA	NA	NA	NA	NA	NA	NA	CD33 Positive	NA	NA	NA	CD117 Positive	HLA-DR Positive	100	53	8	NA
TCGA-AB-2838	3698.67	1449.21	2399.9	9095.81	10363.1	12960.7	2842.44	53fad992-1808-47bf-a59a-307c7e5fbed8	male	WHITE	NOT HISPANIC OR LATINO	No	No	No	No	NA	NA	No	1	365	1	Bone marrow aspirate	2002	67	50	M2	NA	NA	NA	NA	NA	NA	NA	CD14 Negative	NA	NA	NA	NA	NA	CD33 Positive	CD34 Positive	NA	CD56 Negative	CD117 Positive	HLA-DR Positive	60	2	9	NA
TCGA-AB-2841	3330.42	1637.71	1610.21	3963.88	5519.09	7835.78	2956.79	9072cf34-8632-4b57-acc8-58e8fe21c136	female	WHITE	NOT HISPANIC OR LATINO	No	No	No	No	NA	NA	No	1	1401	3.83836	Bone marrow aspirate	2004	51	93	M3	MPX Positive	NSE Positive	NA	NA	NA	CD7 Negative	NA	CD14 Negative	NA	CD19 Negative	NA	NA	NA	CD33 Positive	CD34 Negative	NA	CD56 Negative	CD117 Positive	HLA-DR Negative	95	4	8	NA
TCGA-AB-2843	3462.56	1737.34	2556.89	10399.8	2859.68	15108.5	3052.12	ef009667-aaaf-4138-a170-e446012e0930	male	WHITE	NOT HISPANIC OR LATINO	No	No	No	No	NA	NA	NA	1	215	0.589041	Bone marrow aspirate	2004	77	75	M6	NA	NA	TDT Negative	NA	NA	NA	NA	NA	NA	NA	NA	NA	NA	CD33 Positive	CD34 Positive	CD45 Positive	NA	CD117 Positive	HLA-DR Positive	95	3	9	NA
TCGA-AB-2844	3287.94	1489.07	2633.73	12808.2	5741.02	15233.4	3065.93	3e698caf-4d86-43f5-b657-5f4cef64fc5f	male	WHITE	NOT HISPANIC OR LATINO	No	No	No	No	NA	NA	NA	1	122	0.334247	Bone marrow aspirate	2005	63	80	M2	MPX Positive	NSE Positive	NA	NA	NA	NA	NA	NA	NA	NA	NA	NA	NA	CD33 Positive	CD34 Positive	NA	NA	CD117 Positive	NA	75	17	12	NA
TCGA-AB-2845	4357.89	1923.54	3021.35	11089.9	5628.4	16598.6	3584.41	b5cbd66f-948d-45a3-af3b-f17e2b35d85e	female	WHITE	NOT HISPANIC OR LATINO	No	No	No	No	NA	NA	No	1	304	0.832877	Bone marrow aspirate	2002	37	52	M2	MPX Positive	NSE Negative	NA	NA	NA	CD7 Positive	NA	NA	NA	NA	NA	NA	NA	CD33 Positive	CD34 Positive	CD45 Positive	NA	CD117 Positive	HLA-DR Positive	90	19	9	NA
TCGA-AB-2846	3135.64	1805.88	2571.09	11642.2	3498.68	15939.2	3211.31	02634746-93b2-4cc4-9912-4a6d0bcd2e15	female	WHITE	NOT HISPANIC OR LATINO	No	NA	No	No	NA	NA	NA	1	1402	3.8411	Bone marrow aspirate	2005	57	61	M4	MPX Positive	NSE Positive	NA	NA	NA	NA	NA	NA	NA	NA	NA	NA	NA	CD33 Positive	NA	NA	NA	CD117 Positive	NA	100	14	9	NA
TCGA-AB-2847	2828.77	1597.06	2380.06	12500.2	5135.28	13727.9	3684.52	5b846aad-6133-4133-a78b-65be81332cb4	male	WHITE	NOT HISPANIC OR LATINO	Yes	No	No	No	0	0	Benzene	1	608	1.66575	Bone marrow aspirate	2004	53	72	M1	MPX Positive	NSE Negative	NA	NA	NA	CD7 Positive	NA	NA	NA	NA	NA	NA	NA	CD33 Positive	CD34 Positive	NA	NA	CD117 Positive	HLA-DR Positive	30	3	9	NA
TCGA-AB-2849	2222.49	1175.02	1972.78	6812.32	536.164	10099.6	1369.6	c21aab2a-36a0-464c-aa7d-d0c6937cab29	male	WHITE	NOT HISPANIC OR LATINO	No	No	No	No	NA	NA	No	0	2220	6.08219	Bone marrow aspirate	2004	39	83	M0 Undifferentiated	NA	NSE Negative	TDT Positive	NA	NA	CD7 Positive	NA	NA	NA	NA	NA	NA	NA	NA	CD34 Positive	NA	NA	CD117 Positive	NA	90	5	10	NA
TCGA-AB-2851	2330.58	1519.69	1426.2	4772.77	2484.17	8403.62	1760.09	7994d0a6-cef5-4391-a121-5a0853a34fa7	female	WHITE	NOT HISPANIC OR LATINO	No	No	No	No	NA	NA	No	1	242	0.663014	Bone marrow aspirate	2005	66	32	M5	MPX Positive	NSE Positive	NA	NA	NA	NA	NA	CD14 Positive	NA	NA	NA	NA	NA	CD33 Positive	NA	NA	NA	NA	NA	70	79	12	NA
TCGA-AB-2853	3742.51	1958.62	3479.1	16321.2	5061.4	20124.6	3025.73	a24d14d9-4f17-4625-93d0-b0624610d83d	male	WHITE	NOT HISPANIC OR LATINO	No	No	No	No	NA	NA	No	1	89	0.243836	Bone marrow aspirate	2003	51	85	M1	MPX Positive	NSE Negative	NA	NA	NA	CD7 Negative	NA	NA	NA	CD19 Negative	NA	NA	NA	CD33 Positive	CD34 Negative	NA	CD56 Negative	CD117 Positive	HLA-DR Positive	100	104	12	NA
TCGA-AB-2854	3278.18	1543.44	3103.91	7838.39	1594.52	12376.6	2931.63	86850627-ca22-48ef-9b05-8e00e75d10ca	female	WHITE	NOT HISPANIC OR LATINO	No	No	No	No	NA	NA	No	1	366	1.00274	Bone marrow aspirate	2003	51	73	M4	NA	NA	NA	NA	NA	NA	NA	NA	NA	NA	NA	NA	NA	NA	CD34 Positive	CD45 Positive	NA	CD117 Positive	NA	40	3	11	NA
TCGA-AB-2855	3794.53	1912.01	2040.43	6962.2	12415.7	17050.2	3375.03	cf30bef9-bdb4-4a5e-963c-eb6a0cc323db	male	WHITE	NOT HISPANIC OR LATINO	No	No	No	No	NA	NA	NA	1	212	0.580822	Bone marrow aspirate	2004	18	86	M1	MPX Positive	NSE Negative	NA	NA	NA	CD7 Positive	NA	NA	NA	NA	NA	NA	NA	CD33 Positive	CD34 Positive	NA	NA	CD117 Positive	HLA-DR Positive	90	35	9	NA
TCGA-AB-2856	4306.52	2324.97	2369.04	13004.4	5903.89	17184.5	4995.86	669abe06-4971-4b44-96ab-3bdf48788054	male	WHITE	NOT HISPANIC OR LATINO	No	No	No	No	NA	NA	NA	1	150	0.410959	Bone marrow aspirate	2006	63	82	M4	NA	NA	NA	NA	NA	NA	NA	NA	NA	NA	NA	NA	NA	CD33 Positive	CD34 Positive	NA	NA	CD117 Positive	NA	90	77	10	NA
TCGA-AB-2857	3541.79	1669.57	3308.26	5835.96	6573.76	18100	2386.79	bb8cff3b-c3e6-4fc9-b9dd-9d04d76458c6	male	WHITE	NOT HISPANIC OR LATINO	No	No	No	No	NA	NA	No	1	306	0.838356	Bone marrow aspirate	2005	54	30	M6	NA	NA	NA	NA	NA	CD7 Positive	NA	NA	NA	NA	NA	NA	NA	CD33 Positive	CD34 Positive	NA	NA	CD117 Positive	HLA-DR Positive	100	2	9	NA
TCGA-AB-2858	3564.37	1760.24	2509.13	14458.2	6548.27	13543.5	2931.05	697668df-f834-4a06-8f5a-de999b06a254	female	WHITE	NOT HISPANIC OR LATINO	No	No	No	No	NA	NA	NA	1	577	1.58082	Bone marrow aspirate	2004	75	48	M2	MPX Positive	NSE Negative	NA	NA	NA	NA	NA	NA	NA	CD19 Positive	NA	NA	NA	CD33 Positive	CD34 Positive	NA	NA	CD117 Positive	HLA-DR Positive	35	8	9	NA
TCGA-AB-2859	2887.01	1523.23	1993.09	12981.4	2814.92	12569.2	3287.33	b147ea90-5643-4680-ac90-d6e8f7166792	male	BLACK OR AFRICAN AMERICAN	NOT HISPANIC OR LATINO	No	No	No	No	NA	NA	No	1	304	0.832877	Bone marrow aspirate	2005	40	47	M2	MPX Positive	NSE Negative	NA	NA	NA	NA	NA	NA	NA	NA	NA	NA	NA	CD33 Positive	CD34 Negative	NA	NA	CD117 Positive	NA	90	8	10	NA
TCGA-AB-2860	4398.7	2562.72	3330.77	9006.24	5968.46	17602.5	2333.22	cd2b601d-e05d-4c12-8468-f67e11051b5e	female	WHITE	NOT HISPANIC OR LATINO	No	No	No	No	NA	NA	NA	1	427	1.16986	Bone marrow aspirate	2003	60	58	M7	MPX Positive	NSE Negative	NA	NA	NA	CD7 Negative	NA	NA	NA	NA	NA	NA	NA	CD33 Positive	CD34 Positive	CD45 Positive	CD56 Positive	CD117 Positive	HLA-DR Positive	70	1	9	NA
TCGA-AB-2862	4136.65	1959.17	2447.83	11757.3	6574.3	12906.5	3728.3	e5a70f71-1dd4-49e5-9113-1404fa9fc791	female	BLACK OR AFRICAN AMERICAN	NOT HISPANIC OR LATINO	No	No	No	No	NA	NA	NA	0	1430	3.91781	Bone marrow aspirate	2005	33	100	M3	MPX Positive	NSE Negative	NA	NA	NA	NA	NA	NA	NA	NA	NA	NA	NA	CD33 Positive	NA	NA	NA	CD117 Positive	NA	100	1	9	NA
TCGA-AB-2863	3783.83	1682.64	3450.16	16398.6	11257.4	22645.8	2636.58	3f67b6bc-8886-459a-be73-d702f977a8ba	male	WHITE	NOT HISPANIC OR LATINO	No	No	No	No	NA	NA	No	1	31	0.0849315	Bone marrow aspirate	2003	63	81	M1	MPX Positive	NSE Negative	NA	NA	NA	CD7 Negative	NA	CD14 Negative	NA	NA	NA	NA	NA	CD33 Negative	CD34 Positive	NA	NA	CD117 Positive	HLA-DR Positive	95	46	8	NA
TCGA-AB-2865	2734.54	1678.16	1927.71	7351.33	5317.87	14273.3	1884.36	380a053f-03e4-4773-9e59-5e0af8edd9a5	male	WHITE	NOT HISPANIC OR LATINO	No	No	No	No	NA	NA	NA	1	61	0.167123	Bone marrow aspirate	2005	75	40	M1	MPX Negative	NSE Negative	NA	NA	NA	NA	NA	NA	NA	NA	NA	NA	NA	CD33 Negative	CD34 Positive	NA	NA	NA	NA	90	6	9	NA
TCGA-AB-2866	2821.97	1331.63	1577.44	5985.56	3130.69	11882.1	2286.8	f58f22e9-76b0-441f-951f-6bc795f2b7bc	male	WHITE	NOT HISPANIC OR LATINO	No	No	No	No	NA	NA	NA	1	153	0.419178	Bone marrow aspirate	2005	67	89	M1	MPX Positive	NSE Negative	NA	NA	NA	NA	NA	NA	NA	CD19 Positive	NA	NA	NA	CD33 Positive	CD34 Negative	NA	NA	NA	HLA-DR Positive	90	31	10	NA
TCGA-AB-2867	2706.15	1415.3	3622.33	13995.5	1983.28	16884.3	3523.03	8eee4228-4d30-480a-8743-5a3d98eb1741	female	WHITE	NOT HISPANIC OR LATINO	No	No	No	No	NA	NA	No	1	184	0.50411	Bone marrow aspirate	2002	66	70	M2	MPX Positive	NSE Negative	NA	NA	NA	NA	NA	CD14 Negative	CD15 Negative	CD19 Negative	NA	NA	NA	CD33 Positive	CD34 Positive	NA	CD56 Negative	CD117 Positive	HLA-DR Positive	50	3	12	NA
TCGA-AB-2868	4620.48	2437.87	2699.86	7246.17	10147.3	13257.5	4605.07	de53c6ef-6901-4916-8898-1a530813873b	male	WHITE	NOT HISPANIC OR LATINO	No	No	No	No	NA	NA	NA	1	151	0.413699	Bone marrow aspirate	2002	77	47	M7	MPX Positive	NSE Negative	NA	NA	NA	NA	NA	NA	NA	NA	NA	NA	NA	CD33 Positive	CD34 Positive	CD45 Positive	CD56 Positive	CD117 Positive	HLA-DR Positive	80	2	10	NA
TCGA-AB-2869	3696.96	1501.83	2504.53	9817.78	9127.15	14019.2	2478.82	e44e2ac3-4a83-40b0-b266-a36626ffd6ae	female	BLACK OR AFRICAN AMERICAN	NOT HISPANIC OR LATINO	No	No	No	No	0	0	No	0	243	0.665753	Bone marrow aspirate	2009	64	80	M2	MPX Positive	NSE Negative	NA	NA	CD5 Negative	NA	NA	CD14 Negative	NA	CD19 Negative	NA	NA	NA	CD33 Positive	CD34 Positive	NA	CD56 Negative	CD117 Positive	HLA-DR Positive	95	3	10	NA
TCGA-AB-2871	3083.07	1564.2	2236.36	12810.6	5242.28	14746.1	3025.21	b4bc4666-13ba-4864-be9b-89ff8a0a1bd8	male	BLACK OR AFRICAN AMERICAN	NOT HISPANIC OR LATINO	No	NA	No	No	0	0	No	0	153	0.419178	Bone marrow aspirate	2009	51	62	M1	MPX Positive	NSE Negative	NA	NA	NA	NA	NA	NA	NA	NA	NA	NA	NA	CD33 Positive	CD34 Positive	NA	NA	CD117 Positive	NA	45	2	10	NA
TCGA-AB-2872	2561.82	1481.95	2393.28	7483.21	1052.18	9209.55	4378.45	558a239b-fe8b-4b56-9137-4cacf8324995	male	BLACK OR AFRICAN AMERICAN	NOT HISPANIC OR LATINO	No	No	No	No	NA	NA	No	0	638	1.74795	Bone marrow aspirate	2008	42	88	M3	MPX Positive	NSE Negative	NA	NA	NA	NA	NA	CD14 Negative	NA	CD19 Negative	NA	NA	NA	CD33 Positive	CD34 Negative	NA	CD56 Negative	CD117 Positive	HLA-DR Negative	90	2	9	NA
TCGA-AB-2874	3469.13	1388.31	2742.55	13022.4	7772.58	16802.7	2742.55	67cf58e9-203e-455a-a25d-5e38d08028bc	male	WHITE	NOT HISPANIC OR LATINO	No	No	No	No	NA	NA	No	0	396	1.08493	Bone marrow aspirate	2009	59	70	M2	MPX Positive	NSE Negative	NA	NA	CD5 Negative	NA	NA	CD14 Negative	NA	CD19 Negative	NA	NA	NA	CD33 Positive	CD34 Positive	NA	CD56 Negative	CD117 Positive	HLA-DR Positive	80	12	11	NA
TCGA-AB-2875	3742.98	1634.27	2208.03	10119.2	8690.93	15908.5	2734.18	ffc915b8-cacd-4974-a040-ee496f0efc0e	male	WHITE	NOT HISPANIC OR LATINO	No	No	No	No	NA	NA	No	0	212	0.580822	Bone marrow aspirate	2009	43	40	M2	NA	NA	NA	NA	NA	NA	NA	NA	NA	NA	NA	NA	NA	NA	CD34 Positive	NA	NA	CD117 Positive	NA	45	4	11	NA
TCGA-AB-2877	3962.39	1775.58	2778.29	10458.6	2685.91	15211.9	2823.36	5088a594-ae6e-4f03-8cfd-97d9c62b2196	female	WHITE	NOT HISPANIC OR LATINO	Yes	No	No	No	NA	NA	No	0	638	1.74795	Bone marrow aspirate	2008	60	86	M1	MPX Positive	NSE Negative	NA	NA	NA	NA	NA	NA	NA	NA	NA	NA	NA	CD33 Positive	CD34 Negative	NA	CD56 Positive	CD117 Positive	HLA-DR Negative	90	12	9	NA
TCGA-AB-2881	3093.22	1522.33	2146.77	12473.4	4342.1	11956.3	2489.23	fff35c80-88cd-4923-80c1-0273ba5bed0f	female	WHITE	NOT HISPANIC OR LATINO	No	No	No	No	NA	NA	No	0	393	1.07671	Bone marrow aspirate	2009	48	75	M1	MPX Positive	NSE Negative	NA	NA	CD5 Negative	NA	NA	NA	NA	CD19 Negative	NA	NA	NA	CD33 Negative	CD34 Positive	NA	NA	CD117 Positive	HLA-DR Positive	90	33	10	NA
TCGA-AB-2882	2596.87	1028.5	1851.31	6425.66	3654.44	8951.42	3252.21	a45a91f6-55a5-4a5e-ba54-0ac0b4e87d8c	female	WHITE	NA	No	No	No	No	NA	NA	No	1	365	1	Bone marrow aspirate	2006	73	37	M2	MPX Positive	NSE Negative	NA	NA	NA	NA	NA	NA	NA	NA	NA	NA	NA	NA	CD34 Positive	NA	NA	CD117 Positive	NA	80	2	10	NA
TCGA-AB-2885	3409.61	1505.18	2522.39	7070.94	4036.85	16245.4	2064.33	1d9e9adc-734a-47a3-ad00-b3050770ba37	male	WHITE	NOT HISPANIC OR LATINO	No	No	No	No	NA	NA	No	1	214	0.586301	Bone marrow aspirate	2009	71	97	M0 Undifferentiated	MPX Negative	NSE Negative	NA	NA	CD5 Negative	NA	NA	CD14 Negative	NA	CD19 Negative	NA	NA	NA	CD33 Positive	CD34 Positive	NA	CD56 Negative	CD117 Positive	HLA-DR Positive	50	5	8	NA
TCGA-AB-2888	1871.65	1410.4	1826.04	5558.14	1033.49	8980.46	1568.74	88765a3f-631d-4e47-a012-e2470633a505	male	WHITE	NOT HISPANIC OR LATINO	No	No	No	No	NA	NA	No	0	334	0.915068	Bone marrow aspirate	2009	57	40	M4	MPX Positive	NSE Negative	NA	NA	CD5 Negative	NA	NA	CD14 Negative	NA	CD19 Negative	NA	NA	NA	CD33 Positive	CD34 Positive	NA	CD56 Negative	CD117 Positive	HLA-DR Positive	30	5	7	NA
TCGA-AB-2889	3284.21	1977.41	2066.08	12876	5665.37	15003.2	3350.5	46692ac0-8993-4cd3-9590-32ec9dd2c802	male	WHITE	NOT HISPANIC OR LATINO	No	No	No	No	NA	NA	No	0	304	0.832877	Bone marrow aspirate	2009	55	52	M4	NA	NA	NA	NA	NA	NA	NA	NA	NA	NA	NA	NA	NA	CD33 Positive	CD34 Positive	CD45 Positive	NA	CD117 Positive	NA	90	31	9	NA
TCGA-AB-2897	3184.69	1852.47	2692.85	15236.7	1407.1	14910.1	5753.62	995bdb1e-c67e-43eb-9fbd-16eb290926d5	female	WHITE	NOT HISPANIC OR LATINO	No	No	No	No	NA	NA	No	0	243	0.665753	Bone marrow aspirate	2009	50	90	M3	NA	NA	NA	NA	NA	NA	NA	NA	NA	NA	NA	NA	NA	CD33 Positive	CD34 Negative	NA	NA	CD117 Positive	HLA-DR Negative	90	3	10	NA
TCGA-AB-2898	2180.84	1294.47	1307.43	6496.11	2141.98	8129.58	2071.8	a85837e6-f98d-4a80-b7c1-49b0a6313dd7	female	WHITE	NOT HISPANIC OR LATINO	No	No	No	No	NA	NA	No	0	393	1.07671	Bone marrow aspirate	2009	69	42	M1	MPX Positive	NSE Negative	NA	NA	NA	NA	NA	NA	NA	NA	NA	NA	NA	CD33 Positive	CD34 Positive	NA	NA	NA	NA	90	10	7	NA
TCGA-AB-2899	2398.69	1500.94	1782.5	6119.63	3394.98	10388.5	2143.12	64f0c38f-7f87-4c4b-9e37-66f32645dde4	female	WHITE	NOT HISPANIC OR LATINO	No	No	No	No	NA	NA	No	1	671	1.83836	Bone marrow aspirate	2006	76	37	M4	MPX Negative	NSE Negative	TDT Positive	NA	NA	NA	NA	NA	NA	NA	NA	NA	NA	NA	CD34 Positive	NA	NA	CD117 Positive	NA	30	3	11	NA
TCGA-AB-2904	3525.82	2381.23	2725.18	4754.4	6745.65	13659.3	3148.51	336a3daa-0d18-4b1d-a091-b96f864d022a	male	WHITE	NOT HISPANIC OR LATINO	No	No	No	No	0	0	No	1	517	1.41644	Bone marrow aspirate	2008	65	83	M0 Undifferentiated	MPX Negative	NSE Negative	NA	NA	NA	NA	NA	CD14 Negative	NA	NA	NA	NA	NA	CD33 Positive	CD34 Positive	NA	NA	CD117 Positive	NA	60	1	10	NA
TCGA-AB-2908	3559.75	2590.93	2659.37	8228.76	3369.54	12585.8	3834.4	712dbdd5-c4e2-4b3c-9976-8f50234441b1	male	WHITE	NOT HISPANIC OR LATINO	Yes	No	No	No	0	0	No	1	31	0.0849315	Bone marrow aspirate	2008	81	46	M2	MPX Positive	NSE Negative	NA	NA	CD5 Negative	NA	NA	NA	NA	CD19 Negative	NA	NA	NA	CD33 Positive	CD34 Positive	NA	NA	CD117 Positive	HLA-DR Positive	60	2	10	NA
TCGA-AB-2909	3252.74	2290.04	2200.58	9148.23	3061.91	18213.8	3215.26	ab60901b-d2ad-401a-9742-52df35ce1de0	male	ASIAN	NOT HISPANIC OR LATINO	No	No	No	No	0	0	No	0	30	0.0821918	Bone marrow aspirate	2009	22	94	NA	MPX Positive	NSE Positive	NA	NA	CD5 Negative	NA	NA	CD14 Negative	NA	NA	NA	NA	NA	CD33 Negative	CD34 Positive	NA	CD56 Negative	CD117 Positive	HLA-DR Positive	90	115	9	NA
TCGA-AB-2913	2951.89	1206.07	2371.19	13897.1	7132.17	15042.3	2217.33	42e2ed30-e08b-4d24-9e83-d1c3ecbd0fb4	male	WHITE	NOT HISPANIC OR LATINO	No	No	No	No	NA	NA	No	0	1216	3.33151	Bone marrow aspirate	2006	61	95	M0 Undifferentiated	MPX Positive	NSE Negative	NA	NA	NA	NA	NA	NA	NA	NA	NA	NA	NA	CD33 Positive	CD34 Positive	CD45 Positive	NA	CD117 Positive	NA	NA	62	13	NA
TCGA-AB-2914	3562.75	1683.59	3283.75	17054.7	7483.83	19026.9	3627.03	81769d23-74f4-4ca1-8fcf-3e03aa1bf3c9	female	WHITE	NOT HISPANIC OR LATINO	No	No	No	No	NA	NA	No	0	792	2.16986	Bone marrow aspirate	2007	22	55	M2	MPX Positive	NSE Positive	NA	NA	NA	NA	NA	NA	NA	NA	NA	NA	NA	CD33 Positive	CD34 Positive	NA	NA	CD117 Positive	NA	70	52	11	NA
TCGA-AB-2916	1291.03	1269.94	1250.48	5764.21	1553.77	8046.22	1855.45	d1848a5f-053a-4db4-ab4e-c5eb311bc3a0	female	WHITE	HISPANIC OR LATINO	No	No	No	No	NA	NA	No	0	882	2.41644	Bone marrow aspirate	2007	48	51	M4	MPX Positive	NSE Positive	NA	NA	NA	NA	NA	CD14 Positive	NA	NA	NA	NA	NA	CD33 Positive	CD34 Positive	NA	NA	CD117 Positive	NA	80	12	9	NA
TCGA-AB-2917	2127.96	1220.29	2682.04	11233.8	1488.71	12764.5	2440.57	f6810357-a598-4a39-8cbd-067795b8d860	female	WHITE	NOT HISPANIC OR LATINO	No	No	No	No	NA	NA	No	0	1216	3.33151	Bone marrow aspirate	2006	41	42	M0 Undifferentiated	MPX Negative	NA	NA	CD3 Negative	CD5 Positive	CD7 Positive	NA	NA	NA	CD19 Negative	NA	NA	NA	NA	CD34 Positive	NA	NA	CD117 Positive	NA	80	48	12	NA
TCGA-AB-2920	3574.13	2904.53	1201.6	3486.49	16464	8029.09	6458.51	153bc9ff-39c9-4890-a085-a46c530a7e97	male	WHITE	NOT HISPANIC OR LATINO	No	No	No	No	NA	NA	No	1	366	1.00274	Bone marrow aspirate	2007	44	39	M2	MPX Positive	NSE Negative	NA	NA	NA	NA	NA	CD14 Negative	NA	NA	NA	NA	NA	CD33 Positive	CD34 Positive	NA	CD56 Negative	CD117 Positive	NA	80	35	10	NA
TCGA-AB-2924	2402.05	1301.04	1928.58	7944.19	1954.39	12153	2311.71	27bb612c-a74a-4088-b0ea-1dbe28e7a725	male	WHITE	NOT HISPANIC OR LATINO	No	No	No	No	NA	NA	No	0	90	0.246575	Bone marrow aspirate	2009	59	75	M4	MPX Positive	NSE Positive	NA	NA	NA	NA	NA	NA	NA	NA	NA	CD23 Positive	NA	NA	NA	NA	NA	CD117 Positive	HLA-DR Positive	90	30	9	NA
TCGA-AB-2925	3598.45	1797.35	2051.55	10598.9	1970.56	14387.1	3232.53	34631deb-9ed3-49fa-afab-baa0570237cd	male	WHITE	NOT HISPANIC OR LATINO	No	No	No	No	NA	NA	No	1	243	0.665753	Bone marrow aspirate	2007	57	52	M5	MPX Positive	NSE Positive	NA	NA	NA	NA	NA	NA	NA	NA	NA	NA	NA	CD33 Positive	CD34 Positive	NA	NA	NA	NA	90	99	10	NA
TCGA-AB-2927	2640.36	1655.97	1987.93	7030.44	1357.49	10708.8	3131.13	f3a80377-1d76-4754-8018-45cf49937cb8	female	WHITE	NOT HISPANIC OR LATINO	No	No	No	No	NA	NA	No	1	90	0.246575	Bone marrow aspirate	2009	88	33	M1	MPX Negative	NSE Negative	NA	NA	CD5 Negative	NA	NA	CD14 Negative	NA	CD19 Negative	NA	NA	NA	CD33 Negative	CD34 Positive	NA	CD56 Negative	CD117 Positive	HLA-DR Positive	10	3	10	NA
TCGA-AB-2929	2833.43	1478.38	1621.73	8709.3	2006.94	13452.8	2545.12	f81ce06d-8ace-4f19-aaf8-75a4219a5a60	female	WHITE	NOT HISPANIC OR LATINO	Yes	No	No	No	NA	NA	No	1	123	0.336986	Bone marrow aspirate	2007	71	55	M0 Undifferentiated	MPX Negative	NSE Negative	NA	NA	NA	NA	NA	CD14 Negative	NA	NA	NA	NA	NA	CD33 Positive	CD34 Positive	NA	NA	CD117 Positive	HLA-DR Positive	NA	6	9	NA
TCGA-AB-2933	2245.79	2052.72	2357.89	9405.42	2913.42	9655.78	2900.97	21bd7197-2504-4710-8c13-a9da9f71b0d5	male	WHITE	NOT HISPANIC OR LATINO	No	No	No	No	NA	NA	No	1	122	0.334247	Bone marrow aspirate	2007	58	79	M4	MPX Positive	NSE Positive	NA	NA	CD5 Negative	NA	NA	CD14 Negative	NA	CD19 Negative	NA	NA	NA	CD33 Positive	CD34 Positive	NA	CD56 Negative	CD117 Positive	HLA-DR Positive	100	101	9	NA
TCGA-AB-2935	3143.99	1514.63	2519.16	7617.72	6289.63	11729.9	2607.47	dd37ccd0-31d9-4605-8b8e-618bedc80c38	male	WHITE	NOT HISPANIC OR LATINO	Yes	No	No	No	NA	NA	No	1	61	0.167123	Bone marrow aspirate	2007	66	81	M4	NA	NSE Positive	NA	NA	NA	NA	NA	NA	NA	NA	NA	NA	NA	CD33 Positive	CD34 Positive	NA	NA	CD117 Positive	HLA-DR Negative	40	2	8	NA
TCGA-AB-2936	2332.49	1163.69	1895.15	5512.39	3296.69	9938.67	1876.4	b8492e1a-aa02-4585-a5be-75f9833c8c3f	female	WHITE	NOT HISPANIC OR LATINO	No	No	No	No	NA	NA	No	0	59	0.161644	Bone marrow aspirate	2010	61	50	M0 Undifferentiated	MPX Negative	NSE Negative	NA	NA	CD5 Negative	NA	NA	CD14 Negative	NA	CD19 Negative	NA	NA	NA	CD33 Negative	CD34 Positive	NA	CD56 Negative	CD117 Positive	NA	70	2	9	NA
TCGA-AB-2938	3589.67	1660.41	3296.37	7903.1	6850.56	14674.8	1986.81	fcc2192a-1f54-49c5-b3e6-e9bd8025df67	male	WHITE	NOT HISPANIC OR LATINO	No	No	No	No	NA	NA	NA	1	304	0.832877	Bone marrow aspirate	2005	76	33	M7	MPX Negative	NSE Negative	NA	NA	NA	NA	NA	CD14 Negative	NA	NA	NA	NA	NA	CD33 Positive	CD34 Positive	CD45 Positive	NA	CD117 Positive	NA	90	4	8	NA
TCGA-AB-2939	2593	1604.24	1702.19	3398.98	5062.6	11720.2	3792.32	c7afc0d0-ca32-4be1-9477-ad106290c460	male	WHITE	NOT HISPANIC OR LATINO	Yes	No	No	No	NA	NA	No	0	455	1.24658	Bone marrow aspirate	2008	72	88	M1	NA	NA	NA	NA	NA	NA	NA	NA	NA	NA	NA	NA	NA	CD33 Positive	CD34 Positive	NA	NA	NA	NA	90	38	10	NA
TCGA-AB-2942	3501.01	1821.56	2461.63	12399.8	3917.94	14143.8	3670.13	6d271451-affa-4c76-bce5-6bf8622d83a9	female	WHITE	NOT HISPANIC OR LATINO	No	No	No	No	NA	NA	No	0	641	1.75616	Bone marrow aspirate	2008	67	69	M4	MPX Positive	NSE Positive	NA	NA	NA	NA	NA	CD14 Positive	NA	NA	NA	NA	NA	CD33 Positive	CD34 Positive	NA	NA	CD117 Positive	HLA-DR Positive	50	37	9	NA
TCGA-AB-2950	2859.3	1316.95	2174.2	12072.6	3697.92	14124.3	2144.03	83ae044d-2975-478c-902c-776858c2ba3a	female	WHITE	NOT HISPANIC OR LATINO	No	No	No	No	NA	NA	No	0	306	0.838356	Bone marrow aspirate	2008	34	57	M2	MPX Positive	NA	NA	NA	NA	NA	NA	NA	NA	NA	NA	NA	NA	CD33 Positive	CD34 Positive	NA	NA	CD117 Positive	HLA-DR Positive	90	14	9	NA
TCGA-AB-2952	4302.58	1721.67	1466.93	4356.08	8312.09	10390.7	4202.76	300fa3a7-3c42-4edc-8992-400188e762b4	female	WHITE	NOT HISPANIC OR LATINO	No	No	No	No	NA	NA	No	1	31	0.0849315	Bone marrow aspirate	2007	60	62	M1	MPX Positive	NSE Negative	NA	NA	NA	NA	NA	NA	NA	NA	NA	NA	NA	CD33 Positive	CD34 Positive	NA	CD56 Positive	CD117 Positive	HLA-DR Positive	80	16	8	NA
TCGA-AB-2954	3080.07	1860.51	2127.36	10825.1	4449.26	14092.2	2870.57	0957ffd1-d7d2-465d-8ba1-37ae0ce15734	female	WHITE	NOT HISPANIC OR LATINO	No	No	No	No	NA	NA	NA	0	1492	4.08767	Bone marrow aspirate	2006	55	54	M4	MPX Positive	NSE Positive	NA	NA	NA	NA	NA	CD14 Positive	NA	NA	NA	NA	NA	CD33 Positive	CD34 Positive	NA	NA	CD117 Positive	NA	90	114	9	NA
TCGA-AB-2955	2916.33	1733.51	2346.25	11605.2	3651.23	15640.4	2687.53	c532cfda-a8fa-4a8a-92ba-33ad8b47404d	female	WHITE	NOT HISPANIC OR LATINO	No	No	No	No	NA	NA	No	1	489	1.33973	Bone marrow aspirate	2007	56	60	M2	MPX Positive	NSE Positive	NA	NA	NA	NA	NA	NA	NA	NA	NA	NA	NA	CD33 Positive	CD34 Positive	NA	NA	CD117 Positive	HLA-DR Positive	80	203	10	NA
TCGA-AB-2959	2336.6	1202.62	2218.53	9670.38	4505.7	13394.9	1755.88	31ac4afd-8195-479a-97da-92edaa89a85e	male	WHITE	NOT HISPANIC OR LATINO	No	No	No	No	NA	NA	No	1	489	1.33973	Bone marrow aspirate	2007	71	90	M0 Undifferentiated	MPX Positive	NSE Negative	TDT Positive	NA	NA	NA	NA	NA	NA	NA	NA	NA	NA	NA	CD34 Positive	NA	NA	CD117 Positive	HLA-DR Positive	30	1	11	NA
TCGA-AB-2963	4398.29	1950.53	4147.41	18059.5	6526.62	23747.6	3015.82	dc7c0a9b-ef72-4188-a711-69dbf70c744c	male	WHITE	NOT HISPANIC OR LATINO	No	No	No	No	0	0	No	1	1642	4.49863	Bone marrow aspirate	2002	56	90	M1	MPX Positive	NSE Negative	NA	NA	NA	NA	NA	NA	NA	NA	NA	NA	NA	CD33 Positive	NA	NA	NA	CD117 Positive	NA	90	31	10	NA
TCGA-AB-2964	3893.21	2131.88	3484.65	17319.9	5507.27	21606.2	3943.09	1c9b389c-4740-449c-a10e-a840e8531e7b	female	WHITE	NOT HISPANIC OR LATINO	No	No	No	No	NA	NA	No	0	1277	3.49863	Bone marrow aspirate	2006	58	64	M1	MPX Positive	NSE Negative	NA	NA	NA	NA	NA	NA	NA	NA	NA	NA	NA	CD33 Positive	NA	NA	NA	CD117 Positive	NA	80	3	6	NA
TCGA-AB-2967	2126.88	1513.22	1976.25	9199.27	2843.74	12441.9	2902.32	9c022254-f9f7-4c61-be48-48c60a92448e	male	WHITE	NOT HISPANIC OR LATINO	No	No	No	No	NA	NA	No	0	1035	2.83562	Bone marrow aspirate	2007	58	58	M4	MPX Positive	NSE Positive	NA	NA	CD5 Negative	NA	NA	CD14 Negative	NA	CD19 Negative	NA	NA	NA	CD33 Positive	CD34 Negative	NA	CD56 Negative	CD117 Positive	HLA-DR Positive	90	20	9	NA
TCGA-AB-2969	3384.18	2095.34	1986.62	9952.88	4839.06	13787.8	3114.35	929de9a5-3224-4851-8ff0-8a92354c1f16	male	WHITE	NOT HISPANIC OR LATINO	No	No	No	No	NA	NA	No	0	1127	3.08767	Bone marrow aspirate	2006	55	97	M5	MPX Positive	NSE Positive	NA	NA	NA	NA	NA	NA	NA	NA	NA	NA	NA	CD33 Positive	NA	NA	NA	CD117 Positive	NA	NA	73	8	NA
TCGA-AB-2970	2405.36	1244.72	2272.84	8701.15	2143.99	11739.8	2079.1	088c2e4e-fc4e-4252-84ed-e3ca2c401958	female	WHITE	NOT HISPANIC OR LATINO	Yes	No	No	No	NA	NA	No	1	305	0.835616	Bone marrow aspirate	2007	34	71	M4	MPX Positive	NSE Positive	NA	NA	CD5 Negative	NA	NA	CD14 Negative	NA	CD19 Negative	NA	NA	NA	CD33 Positive	CD34 Positive	NA	CD56 Negative	CD117 Positive	HLA-DR Positive	90	20	11	NA
TCGA-AB-2971	2199.49	1131.97	2241.12	6578.34	1044.69	9874.9	2188.75	5ece14fd-3d7f-4ecb-96aa-2c44d8f15ca4	female	WHITE	NOT HISPANIC OR LATINO	No	No	No	No	NA	NA	No	1	792	2.16986	Bone marrow aspirate	2007	76	91	M4	MPX Positive	NSE Positive	NA	NA	NA	NA	NA	CD14 Positive	NA	NA	NA	NA	NA	CD33 Positive	NA	NA	CD56 Positive	CD117 Positive	HLA-DR Positive	90	5	10	NA
TCGA-AB-2972	2945.09	1578.09	3152.12	14910.1	3999.51	17366.1	3433.23	a436f4d7-018e-44e3-a615-9c33fcc1167d	female	WHITE	NOT HISPANIC OR LATINO	No	No	No	No	NA	NA	No	1	30	0.0821918	Bone marrow aspirate	2007	82	53	M2	NA	NA	NA	NA	NA	NA	NA	NA	NA	NA	NA	NA	NA	NA	CD34 Positive	CD45 Positive	NA	CD117 Positive	HLA-DR Positive	70	1	11	NA
TCGA-AB-2973	1664.07	1289.78	1408.06	4617.93	617.344	8046.54	1540.93	b234d53e-cc20-41c0-9f21-31db53570a37	female	WHITE	NOT HISPANIC OR LATINO	No	No	No	No	NA	NA	No	1	609	1.66849	Bone marrow aspirate	2007	68	75	M4	MPX Positive	NSE Positive	NA	NA	NA	NA	NA	NA	NA	NA	NA	NA	NA	CD33 Positive	NA	NA	NA	CD117 Positive	NA	90	15	8	NA
TCGA-AB-2977	2387.11	2208.8	1769.05	7769.37	2202.79	5624.68	4672.04	f95063bc-a640-4980-99a7-84645902daf4	female	WHITE	NOT HISPANIC OR LATINO	No	No	No	No	NA	NA	No	1	31	0.0849315	Bone marrow aspirate	2008	71	70	M2	MPX Positive	NSE Negative	NA	NA	CD5 Negative	NA	NA	CD14 Negative	NA	CD19 Negative	NA	NA	NA	CD33 Positive	CD34 Negative	NA	CD56 Negative	CD117 Positive	HLA-DR Negative	90	36	8	NA
TCGA-AB-2978	3655.16	2181.89	3733.43	16599.5	4420.89	15853.8	5064.98	90fc467c-2b0d-461d-a1b8-c2a519354367	female	WHITE	NOT HISPANIC OR LATINO	No	Yes	No	No	0	0	No	0	699	1.91507	Bone marrow aspirate	2008	61	43	M2	MPX Positive	NSE Negative	NA	NA	CD5 Negative	NA	NA	CD14 Negative	NA	CD19 Negative	NA	NA	NA	CD33 Positive	CD34 Positive	NA	CD56 Negative	CD117 Positive	HLA-DR Positive	90	10	10	NA
TCGA-AB-2979	4208.5	1875.27	1562.85	7872.93	6586.69	12530.2	6076.15	ce7e25dc-5df9-48c5-8f9f-756f6cf765eb	female	WHITE	NOT HISPANIC OR LATINO	No	No	No	No	NA	NA	No	0	671	1.83836	Bone marrow aspirate	2008	30	86	M1	MPX Positive	NA	NA	NA	CD5 Negative	NA	NA	CD14 Negative	NA	CD19 Negative	NA	NA	NA	CD33 Positive	CD34 Positive	NA	CD56 Negative	CD117 Positive	HLA-DR Positive	NA	23	10	NA
TCGA-AB-2980	4280.31	1936.04	3825.06	14724.9	3986.15	18575	3256.76	882ecf72-433b-46fa-9bc4-628c2d943cd1	male	WHITE	NOT HISPANIC OR LATINO	No	No	No	No	NA	NA	No	0	699	1.91507	Bone marrow aspirate	2008	50	74	M3	MPX Positive	NSE Negative	NA	NA	CD5 Negative	NA	NA	CD14 Negative	NA	CD19 Negative	NA	NA	NA	CD33 Positive	CD34 Negative	NA	CD56 Negative	CD117 Positive	HLA-DR Negative	90	1	10	NA
TCGA-AB-2982	3295.47	1629.19	2408.23	8846.15	5006.58	11528	2788.48	ae9bbada-d987-4757-a081-74f005821c09	female	NA	NA	No	No	No	No	NA	NA	No	0	150	0.410959	Bone marrow aspirate	2007	29	0	M3	MPX Positive	NSE Negative	NA	NA	NA	NA	NA	NA	NA	NA	NA	NA	NA	CD33 Positive	CD34 Negative	NA	NA	CD117 Positive	HLA-DR Negative	90	1	9	NA
TCGA-AB-2983	2798.9	1466.7	2193.71	10109	3493.76	12933.2	3178	082ca353-a5ae-421f-ae58-098257a1425f	male	WHITE	NOT HISPANIC OR LATINO	No	NA	No	No	0	0	No	1	335	0.917808	Bone marrow aspirate	2006	45	0	M0 Undifferentiated	MPX Negative	NSE Negative	NA	NA	NA	NA	NA	NA	NA	NA	NA	NA	NA	CD33 Positive	CD34 Positive	NA	NA	CD117 Positive	NA	30	2	12	NA
TCGA-AB-2984	1082.49	2479.98	2104.06	9202.88	4531.83	6350.48	3773.04	810d293b-7dfc-4e91-ab29-042457632399	male	WHITE	NOT HISPANIC OR LATINO	No	No	No	No	NA	NA	No	0	1157	3.16986	Bone marrow aspirate	2006	38	86	M1	MPX Positive	NSE Negative	NA	NA	NA	NA	NA	CD14 Negative	NA	CD19 Negative	NA	NA	NA	CD33 Positive	CD34 Negative	NA	CD56 Negative	CD117 Positive	HLA-DR Negative	90	40	9	NA
TCGA-AB-2986	5912.04	3771.88	9580.29	23512.8	7882.26	23684.1	7755.15	233400c5-6a47-40e2-bf2a-8b7fc9df462b	female	WHITE	NOT HISPANIC OR LATINO	No	No	No	No	NA	NA	No	1	212	0.580822	Bone marrow aspirate	2008	31	63	M2	MPX Positive	NSE Negative	NA	NA	CD5 Negative	NA	NA	NA	NA	CD19 Negative	NA	NA	NA	CD33 Positive	CD34 Positive	CD45 Positive	NA	CD117 Positive	HLA-DR Positive	95	13	11	NA
TCGA-AB-2988	3967.86	1687.39	2613.13	10605.9	3074.22	16350.4	2392.85	4b8ff65f-b563-4519-b984-c7cf26b3ad73	female	WHITE	NOT HISPANIC OR LATINO	No	No	No	No	NA	NA	No	1	30	0.0821918	Bone marrow aspirate	2008	67	76	M1	MPX Positive	NSE Negative	NA	NA	CD5 Negative	NA	NA	CD14 Negative	NA	CD19 Negative	NA	NA	NA	CD33 Positive	CD34 Positive	NA	CD56 Negative	CD117 Positive	HLA-DR Positive	15	46	13	NA
TCGA-AB-2990	5228.44	1597.84	3705.4	14273.6	4267.29	17654.6	2555.51	d1bf3b65-493e-4249-8cb3-7c9f8ce4dc48	male	WHITE	NOT HISPANIC OR LATINO	No	No	No	No	NA	NA	No	0	457	1.25205	Bone marrow aspirate	2008	51	85	M1	MPX Positive	NSE Negative	NA	NA	NA	NA	NA	NA	NA	NA	NA	NA	NA	CD33 Positive	CD34 Negative	NA	CD56 Negative	CD117 Positive	HLA-DR Negative	90	64	10	NA
TCGA-AB-2991	3354.28	1872.79	2677.77	12225.6	2478.59	16815	3422.64	28bb21f0-2851-4b7e-9f8a-6d0a016318e2	female	WHITE	NOT HISPANIC OR LATINO	No	NA	No	No	0	0	No	0	1826	5.00274	Bone marrow aspirate	2004	40	0	M3	MPX Positive	NA	NA	NA	NA	NA	NA	NA	NA	NA	NA	NA	NA	CD33 Positive	CD34 Positive	NA	NA	CD117 Positive	NA	95	NA	8	NA
TCGA-AB-2992	2305.01	1050.62	1420.82	5991.22	4407.38	8610.97	1455.92	bec60bdd-34e7-467c-8662-f3a1bb1a4361	female	WHITE	NOT HISPANIC OR LATINO	No	No	No	No	NA	NA	No	1	1706	4.67397	Bone marrow aspirate	2003	32	94	M1	MPX Positive	NSE Negative	NA	NA	NA	NA	NA	NA	NA	NA	NA	NA	NA	CD33 Positive	CD34 Negative	NA	NA	CD117 Positive	HLA-DR Negative	95	5	9	NA
TCGA-AB-2994	2429.39	1191.15	1520.81	3570	2231.82	8357.56	1118.78	b5f20ec2-ff5d-4aac-8db6-49887506f0b3	male	WHITE	NOT HISPANIC OR LATINO	No	No	No	No	NA	NA	No	0	1798	4.92603	Bone marrow aspirate	2005	25	91	M3	MPX Positive	NSE Positive	NA	NA	NA	NA	NA	NA	NA	NA	NA	NA	NA	NA	NA	NA	NA	CD117 Positive	NA	100	8	10	NA
TCGA-AB-2995	2775.77	1675.56	2149.09	11331.6	3142.51	13941.8	3581.27	eb14339d-fefa-46c3-99a6-55268384361a	male	WHITE	NOT HISPANIC OR LATINO	No	NA	No	No	0	0	NA	0	1551	4.24932	Bone marrow aspirate	2005	63	0	M2	MPX Positive	NSE Negative	NA	NA	NA	NA	NA	NA	NA	NA	NA	NA	NA	NA	CD34 Positive	NA	NA	CD117 Positive	NA	20	1	11	NA
TCGA-AB-2996	2316.1	1393.12	2076.71	8615.45	3761.15	11830.5	2867.97	5d10ca47-abc6-4953-9620-1c63542354bf	male	WHITE	NOT HISPANIC OR LATINO	Yes	NA	No	No	0	0	No	0	1581	4.33151	Bone marrow aspirate	2005	74	2	M2	MPX Positive	NA	TDT Negative	NA	NA	NA	NA	NA	NA	NA	NA	NA	NA	NA	CD34 Positive	CD45 Positive	NA	CD117 Positive	HLA-DR Positive	70	3	9	NA
TCGA-AB-2999	3702.71	1389.22	3005.75	10903.4	5325.81	9102.72	3663.26	646631ce-7a1f-4274-abb7-780b939e182f	male	WHITE	NOT HISPANIC OR LATINO	No	No	No	No	NA	NA	No	0	1735	4.75342	Bone marrow aspirate	2004	62	82	M3	MPX Positive	NSE Negative	NA	NA	NA	NA	NA	NA	NA	NA	NA	NA	NA	CD33 Positive	CD34 Negative	NA	NA	CD117 Positive	HLA-DR Negative	90	1	9	NA
TCGA-AB-3001	3139.13	1547.11	2301.95	10930.3	2904.97	10771	3653.4	66392380-a9fe-45b7-9191-60993f3f77f4	female	WHITE	NOT HISPANIC OR LATINO	No	No	No	No	NA	NA	No	0	1581	4.33151	Bone marrow aspirate	2005	31	40	M3	MPX Positive	NSE Positive	NA	NA	NA	NA	NA	CD14 Negative	NA	NA	NA	NA	NA	CD33 Positive	CD34 Negative	NA	NA	CD117 Positive	NA	65	2	11	NA
TCGA-AB-3002	3619.87	1840.15	3244.77	12411.3	2173.06	21908.5	2844.59	478f29b1-6604-4e75-a492-47c384799f44	male	WHITE	NOT HISPANIC OR LATINO	No	NA	No	No	0	0	NA	1	1431	3.92055	Bone marrow aspirate	2005	68	48	M2	MPX Positive	NSE Negative	NA	NA	NA	NA	NA	NA	NA	NA	NA	NA	CD25 Negative	NA	CD34 Positive	NA	NA	CD117 Positive	NA	50	6	7	NA
TCGA-AB-3005	4395.34	2245.77	2562.99	7490.86	4511.01	16009	3537.57	e49a1768-bf1e-49c0-bca3-4e076928281c	male	WHITE	NOT HISPANIC OR LATINO	No	NA	No	No	0	0	No	0	2100	5.75342	Bone marrow aspirate	2003	45	0	M5	NA	NA	NA	NA	NA	NA	NA	NA	NA	NA	NA	NA	NA	CD33 Positive	NA	NA	NA	NA	NA	80	2	13	NA
TCGA-AB-3006	3709.71	1732.92	2368.87	13814.2	5786.45	17369.7	3577.86	c9943335-86a8-4286-891c-c2331d75dc0d	male	WHITE	NOT HISPANIC OR LATINO	No	NA	No	No	0	0	NA	1	485	1.32877	Bone marrow aspirate	2006	61	14	M1	MPX Positive	NA	NA	NA	NA	NA	NA	CD14 Negative	NA	NA	NA	NA	NA	CD33 Positive	NA	NA	NA	CD117 Positive	NA	60	3	14	NA
TCGA-AB-3007	3560.99	1611.41	2281.29	10805.9	9538.16	14481.4	3468.59	d3988699-70d6-43e1-b84b-9e38b4d2d2b1	male	WHITE	NOT HISPANIC OR LATINO	No	No	No	No	NA	NA	No	0	1581	4.33151	Bone marrow aspirate	2005	35	90	M3	MPX Positive	NSE Negative	NA	NA	NA	NA	NA	NA	NA	NA	NA	NA	NA	CD33 Positive	CD34 Negative	NA	NA	CD117 Positive	HLA-DR Negative	90	2	12	NA
TCGA-AB-3009	2803.24	1251.95	2314.85	9256.26	4300.96	12886.1	2888.32	c9b92f8f-4599-47d1-9d12-31e42166a091	male	NA	NA	No	No	No	No	NA	NA	No	1	577	1.58082	Bone marrow aspirate	2005	23	51	M4	MPX Positive	NSE Positive	NA	NA	NA	NA	NA	NA	NA	NA	NA	NA	NA	CD33 Positive	CD34 Positive	NA	CD56 Positive	CD117 Positive	NA	NA	27	12	NA
TCGA-AB-3011	3356.58	1194.15	2144.97	8265.43	1625.88	13289.1	2062.61	e08f84fe-0013-4734-9966-cd734e6fedc5	female	WHITE	NOT HISPANIC OR LATINO	No	No	No	No	NA	NA	No	0	1885	5.16438	Bone marrow aspirate	2005	21	91	M1	MPX Positive	NSE Negative	NA	NA	NA	CD7 Negative	NA	NA	NA	NA	NA	NA	NA	CD33 Positive	CD34 Negative	NA	NA	CD117 Positive	HLA-DR Negative	95	8	8	NA
TCGA-AB-3012	2892.37	1554.97	1850.39	13379.3	4267.09	10525.4	3192.05	3997c824-8b85-4e1d-b4b1-d32c26155296	male	WHITE	NOT HISPANIC OR LATINO	No	No	No	No	NA	NA	No	0	1887	5.16986	Bone marrow aspirate	2004	53	42	M3	MPX Positive	NA	NA	NA	NA	NA	NA	NA	NA	NA	NA	NA	NA	CD33 Positive	CD34 Negative	NA	NA	CD117 Positive	HLA-DR Negative	90	1	9	NA
[truncated: 39 more columns]
